# Supplementary material for: The Cycle to Respectful Care: A Qualitative Approach to the Creation of an Actionable Framework to Address Maternal Outcome Disparities
Source: Int J Environ Res Public Health. 2021 May 6;18(9):4933. doi: 10.3390/ijerph18094933 (PMC8141109; doi:10.3390/ijerph18094933)
Supplement: Supplementary file 1 [file ijerph-18-04933-s001.zip]

Archive with 1 entries (1 files):
- ijerph-1165420.pdf
